# Supplementary material for: Image-based phenotyping to estimate anthocyanin concentrations in lettuce
Source: Front Plant Sci. 2023 Apr 3;14:1155722. doi: 10.3389/fpls.2023.1155722 (PMC10109386; doi:10.3389/fpls.2023.1155722)
Supplement: Document S1 — Manual for image analysis script. [file DataSheet_1.zip]

Archive with 4 entries (4 files):
- Document S1. Manual for image analysis script.pdf
- __MACOSX/._Document S1. Manual for image analysis script.pdf
- Script S1.py
- Script S2.py
