# Supplementary material for: Image-based phenotyping to estimate anthocyanin concentrations in lettuce
Source: Front Plant Sci. 2023 Apr 3;14:1155722. doi: 10.3389/fpls.2023.1155722 (PMC10109386; doi:10.3389/fpls.2023.1155722)
Supplement: Document S1 — Manual for image analysis script. [file DataSheet_1.zip › Script S1.py]

"""
Created on Sat May 29 20:36:18 2021

@author: Changhyeon Kim (changhyeon.kim@uga.edu)
@Description: Analyze multispectral images to generate NDAI images with the averaged values for only canopy area) 
"""
#libraries (no need to change)
import csv
import cv2
import numpy as np
from matplotlib import pyplot as plt
import glob
import pandas as pd

#Index Extractor based on Multispectral Images
#User defined function to create index image and extract the average and std of the index value 
def IEMI(minPxs, Histmin, Histmax, csvname, imageformat, folder):
    path = glob.glob(folder+"/*/")
    #path = [item.replace('\\','/') for item in path]
    path = (pd.Series(path) + imageformat).tolist()
    #path = path+imageformat

    with open(csvname, 'w', newline='') as csvfile: #to create csv file 
        writer = csv.DictWriter(csvfile, fieldnames = ["File name","Avg_ACI", "Std_ACI","Avg_ARI", "Std_ARI","Avg_ARI2", "Std_ARI2","Avg_RGI", "Std_RGI","Avg_mACI", "Std_mACI","Avg_mARI","Std_mARI", "Area"]) #header of each column within the csv file
        writer.writeheader()

    for i in path:
        fileList=glob.glob(i)
        for fdx, filename in enumerate(fileList): #A For loop statment: iteration from all indices (filenames) within the folder
            fname = filename.rsplit(".", 1)[0] #Treating the string into a list following the separator "."
            fname = fname.replace('ch7', '')#remove string that is redundant 
            fname = fname.replace('mask', '')#remove string that is redundant
            CFI = [i for i in fileList if i.__contains__("mask.png")]
            CFIR = cv2.imread(str(CFI[0]), cv2.IMREAD_GRAYSCALE)
            if filename.find('mask')!= -1:#mask = Chlorophyll fluorescence image with a masked background
                img = cv2.imread(filename) #Define 'img' that reads a masked RGB image
                gray = cv2.cvtColor(img, cv2.COLOR_BGR2GRAY)#Although we use generally grayscale image, for color or RGB image, convert image as grayscale.
                ret, thres = cv2.threshold(gray, 30, 255, cv2.THRESH_BINARY)
                        #The function yields the information of the every seperated components from the thresholded two-channel-image
                nlabels, labels, stats, centroids = cv2.connectedComponentsWithStats(thres)
                #labels: matrix size, stats: the stats in the matrix, centroids: x and y locations within the matrix
        
                #CC_STAT_AREA: function to get area from the stats in the components of the image. it can be changed to width or height of the image; please refer https://stackoverflow.com/questions/35854197/how-to-use-opencvs-connected-components-with-stats-in-python
                areas = stats[1:,cv2.CC_STAT_AREA]#with the 'stats' from the two-channel treshold, area can be calculated.
                result = np.zeros((labels.shape), np.uint8)#empty matrix, will be used to write the thresholded two-channel image
 
                for i in range(0, nlabels - 1):    
                    if areas[i] > minPxs: 
                        result[labels == i + 1] = 255 
                cv2.imwrite(str(fname)+"_binary.jpg",result)
                binary = cv2.imread(fname+"_binary.jpg", cv2.IMREAD_GRAYSCALE)
                PCS = cv2.countNonZero(binary)#number of pixels is PCS 

            elif filename.find('ch1')!= -1:#ch1 = 521 nm
                Pch1 = cv2.imread(filename, cv2.IMREAD_GRAYSCALE)
                R521 = np.float64(Pch1)
                Re521 = R521/255#reflectance

            elif filename.find('ch4')!= -1:#ch4 = 660 nm
                Pch4 = cv2.imread(filename, cv2.IMREAD_GRAYSCALE)
                R660 = np.float64(Pch4)
                Re660 = R660/255#reflectance

        #Calculate normalized difference anthocyanin index; these calculation need float64 format
        with np.errstate(divide='ignore'):# to ignore zero values of denominator 
            NDAI_before_masking = np.true_divide(np.subtract(R660,R521),np.add(R660,R521))+1 
        #remove the background 
        NDAI = cv2.bitwise_and(NDAI_before_masking, NDAI_before_masking, mask=binary)
        NDAI = np.where(NDAI == 0, -1, NDAI)
        NDAI = np.where(NDAI != -1, NDAI-1, NDAI)
        
        # Plot a picture of NDAI
        plt.colorbar(plt.imshow(NDAI,cmap='Reds'), fraction = 0.046, pad=0.04, format='%.2f')
        plt.clim(-1,1)#range of the color gradient for normalized index image
        plt.axis('off') #Not to show the axis info of the image
        plt.savefig(str(fname)+"_NDAI.jpg", dpi = 300) #save the NDAI image in the directory 
        plt.close() #close the NDAI image
        #Plot a histogram of NDAI
        NDAI_Hist = NDAI[NDAI !=-1]#remove the background, which has value of -1
        NDAI_weights = np.ones_like(NDAI_Hist)/float(len(NDAI_Hist))
        plt.hist(NDAI_Hist, weights=NDAI_weights, bins=300, rwidth =0.85)
        plt.xlabel('Normalized Difference Anthocyanin Index')#put a label on x-axis
        plt.ylabel('Pixel Proportion (% of total)')#put a label on y-axis
        plt.title('Canopy Normalized Difference Anthocyanin Index') #title of the histogram
        plt.savefig(str(fname)+"_NDAI_HIST.jpg", dpi = 300) #save the Histogram in the directory 
        plt.close() #close the histogram
        Avg_NDAI = np.mean(NDAI_Hist) #averaged value from the histogram
        Std_NDAI = np.std(NDAI_Hist) #standard deviation from the histogram
      
        #write the information into a given csv file name
        with open(csvname, "a", newline='') as csvfile: 
            writer = csv.writer(csvfile)
            writer.writerow([fname, Avg_NDAI, Std_NDAI, PCS])
        csvfile.close()

#IEMI(minPxs, Histmin, Histmax, csvname, imageformat, folder): 
masterpath = "/Users/cgk/Downloads/Script1 input"
IEMI(4000, 10, 30, masterpath+"/result.csv",'/*.png',masterpath)
