# Supplementary material for: Image-based phenotyping to estimate anthocyanin concentrations in lettuce
Source: Front Plant Sci. 2023 Apr 3;14:1155722. doi: 10.3389/fpls.2023.1155722 (PMC10109386; doi:10.3389/fpls.2023.1155722)
Supplement: Document S1 — Manual for image analysis script. [file DataSheet_1.zip › Script S2.py]

"""
@Author: Changhyeon Kim (changhyeon.kim@uga.edu)
@Description: Extract Anthocyanin content index from images only for plant area 
Note: the program will automatically analyze all images in the specified folder
"""
#libraries
import csv
import cv2
import numpy as np
from matplotlib import pyplot as plt
import glob
 
kernel = np.ones((5,5),np.uint8)# 5*5 matrix for dilation and erosion
#Anthocyanin content index extractor 
def NDAI_EX(calibrator, imageformat, minPxs, thr,csvname, directory):
    #calibrator: pixel number of a known distance; to convert pixel as an area
    #minPxs: minimum pixel number range of components within an image
    #imageformat: format of the images that users want to analyze (e.g.: jpg, png, or tif)
    #csvname: a file name for the result in csv format with its directory
    #directory: a location of the images that users want to analyze
    
    path= directory# tells program where to look for images. 
    # Make sure to specify the correct file extension for your images!!!
    fileList=glob.glob(path+imageformat)#a list has images from the path
    for a in fileList[::-1]:# A for loop if statement to extract all file list 
        if a.find('_mask.png')>-1 or a.find('filtered.jpeg')>-1 or a.find('_NDAI.tiff')>-1 or a.find('_NDAI_HIST.jpeg')>-1: #if the list contains a filename matches with these texts
            fileList.remove(a)#remove these filenames from the list
    
    with open(csvname, 'w', newline='') as csvfile: #to create csv file 
        writer = csv.DictWriter(csvfile, fieldnames = ["File name", "Avg_Hist_NDAI", "Std_Hist_NDAI", "Area"]) #header of each column within the csv file
        writer.writeheader()
 
    for fdx, filename in enumerate(fileList): 
        fname = filename.rsplit(".", 1)[0] #Treating the string into a list following the separator "."    
        img = cv2.imread(filename) #Define 'img' that reads an image corresponding to a filename;
        
        mimg = cv2.cvtColor(img,cv2.COLOR_BGR2RGB)

        Red = np.float64(mimg[:,:,0]) #Red channel of RGB 
        Blue = np.float64(mimg[:,:,2]) #Green channel of RGB 
        with np.errstate(divide='ignore'):
            BRmask = np.true_divide(Blue,Red)*255# resulted in higher intensity at background 
        
        BRmask = cv2.convertScaleAbs(BRmask)#normalize to 0 to 255 scale (8bit image)
        BRmask = cv2.bitwise_not(BRmask)#invert image so higher intensity indicates plant pixels 
                
        Threshold = thr#Histmin + np.argmin(CFI_Hist[Histmin:Histmax])
        ret, mask = cv2.threshold(BRmask, Threshold, 255, cv2.THRESH_BINARY)

        mask = cv2.morphologyEx(mask, cv2.MORPH_CLOSE, kernel)#fill the holes in the mask
        nlabels, labels, stats, centroids = cv2.connectedComponentsWithStats(mask)
        areas = stats[1:,cv2.CC_STAT_AREA]#Get area info of mask
        result = np.zeros((labels.shape), np.uint8)#write an empty matrix 

        for i in range(0, nlabels - 1):    
            if areas[i] > minPxs: 
                result[labels == i + 1] = 255 #convert the only components meeting the conditions
        cv2.imwrite(str(fname)+"_mask.png",result)#save the mask image in a directory
        pixel_number = cv2.countNonZero(result) #Count the pixel number of white (255) 
        area = pixel_number//(calibrator*calibrator) #Convert the pixel number as an area 

        #Generate thresholded RGB along with their original filename
        cv2.imwrite(str(fname)+"_filtered.jpeg",cv2.bitwise_and(img,img, mask=result)) 
        
        #Extract each color chanel and convert it as float 64
        Red = np.float64(img[:,:,2]) #Red channel of RGB 
        Green = np.float64(img[:,:,1]) #Green channel of RGB 
        
        #Calculate Anthocyanin content index; this calculation needs float64 format
        with np.errstate(divide='ignore'):
        #NDAI (I664 - I516)/(R664+R516), where I is pixel intensity, measure of reflectance 
            NDAI_before_masking = np.true_divide(np.subtract(Red,Green), np.add(Red,Green))+1 
        
        NDAI = cv2.bitwise_and(NDAI_before_masking,NDAI_before_masking, mask=result)
        NDAI = np.where(NDAI == 0, -1, NDAI)
        NDAI = np.where(NDAI != -1, NDAI-1, NDAI)
        
        # Plot a picture of NDAI
        plt.colorbar(plt.imshow(NDAI,cmap='Reds'), fraction = 0.046, pad=0.04, format='%.2f')
        plt.clim(-1,1)#range of the color gradient for normalized index image
        plt.axis('off') #Not to show the axis info of the image
        plt.savefig(str(fname)+"_NDAI.tiff", dpi = 100) #save the NDAI image 
        plt.close() #close the NDAI image
        
        #Plot a histogram of NDAI
        NDAI_Hist = NDAI[NDAI !=-1]#remove the background, which has value of -1
        weights = np.ones_like(NDAI_Hist)/float(len(NDAI_Hist))
        plt.hist(NDAI_Hist, weights=weights, range=[-1.0,1.0], bins=300, rwidth =0.85)
        plt.xlabel('NDAI from images')#put a label on x-axis
        plt.ylabel('Pixel proportion (%)')#put a label on y-axis
        plt.savefig(str(fname)+"_NDAI_HIST.jpeg", dpi = 300) #save the Histogram 
        plt.close() #close the histogram
        Avg_NDAI = np.mean(NDAI_Hist) #averaged value from the histogram
        Std_NDAI = np.std(NDAI_Hist) #standard deviation from the histogram

        #write the pixel numbers, average of NDAI, std of NDAI, and area
        with open(csvname, "a", newline='') as csvfile: 
            writer = csv.writer(csvfile)
            writer.writerow([filename, Avg_NDAI, Std_NDAI, area])
        csvfile.close()
        
        print(filename, Avg_NDAI, Std_NDAI, area) #show the result in console
'''
#Input code               
# Parameter 1) This is a calibration to convert pixels to area. If you don't know that value yet (typical) leave this at 1 and convert later in Excel
# Parameter 2) This is the format of your image. You can change jpg (default now) as any other format.
# Parameter 3) Set the lower boundary of the pixel size of individual objects in the image that are included in the pixel count. This can be used to remove background noise. 
# Parameter 4) The name of output file (only csv format allowed) that writes all numbers getting from the program
# Parameter 5) This is where you can specify the folder with your images. The simple solution is to always put your images in the same folder,
#                   analyze them, and then move them to a permamanet folder. That way, you do not need to ever change the program itself.
#              *This program requies '/' for directory, although directory in Window uses '\'. 
'''

masterpath = "/Users/cgk/Downloads/Script2 input"
NDAI_EX (1, '/*.jpg', 5000, 50, masterpath+"/result.csv",masterpath)
